# Supplementary material for: A Parental-Report Questionnaire for Language Abilities and Pragmatics in Children and Adolescents with Autism Spectrum Disorders
Source: Brain Sci. 2023 Jan 24;13(2):196. doi: 10.3390/brainsci13020196 (PMC9953798; doi:10.3390/brainsci13020196)
Supplement: Supplementary file 1 [file brainsci-13-00196-s001.zip]

Archive with 1 entries (1 files):
- brainsci-2129284-supplementary.pdf
